# Supplementary material for: Erythrocyte microRNA sequencing reveals differential expression in relapsing-remitting multiple sclerosis
Source: BMC Med Genomics. 2018 May 21;11:48. doi: 10.1186/s12920-018-0365-7 (PMC5963124; doi:10.1186/s12920-018-0365-7)
Supplement: Supplementary file 1 — Table S1. Next-generation sequencing results of erythrocyte microRNAs for 9 healthy controls and 9 relapsing-remitting Multiple Sclerosis patients. (XLSX 27 kb) [file 12920_2018_365_MOESM1_ESM.xlsx]

## Sheet: Sheet1
	baseMean	log2FoldChange	lfcSE	stat	pvalue	padj
MIR181A1_ENSG00000207759.1	36.245	-1.14527	0.228129	-5.02026	5.16e-07	0.000134165
MIR3200_ENSG00000264661.1	113.137	-0.827228	0.195663	-4.22781	2.36e-05	0.00306763
MIR96_ENSG00000199158.1	91.834	-1.21498	0.324395	-3.74537	0.00018013	0.0156112
MIR598_ENSG00000207600.1	75.2987	-0.90724	0.254006	-3.57172	0.000354643	0.0230518
MIRLET7F1_ENSG00000199072.1	871.207	0.771594	0.230201	3.35183	0.000802798	0.0260909
MIR32_ENSG00000207698.1	281.256	-1.01823	0.300462	-3.38889	0.00070176	0.0260909
MIR660_ENSG00000207970.1	874.442	-0.637166	0.185056	-3.44309	0.000575104	0.0260909
MIR1294_ENSG00000221430.1	360.635	0.629379	0.186588	3.37309	0.000743298	0.0260909
MIR30B_ENSG00000207582.1	457.243	-0.752478	0.232221	-3.24035	0.00119382	0.0343876
MIR652_ENSG00000208013.1	893.136	-0.527494	0.165694	-3.18354	0.00145486	0.0343876
MIR362_ENSG00000208015.1	42.4611	-0.75506	0.235381	-3.20783	0.00133741	0.0343876
MIRLET7F2_ENSG00000208012.1	1928.03	0.812721	0.262069	3.10117	0.00192755	0.0417636
MIR144_ENSG00000264066.3	184655	-0.545179	0.1881	-2.89834	0.00375145	0.0696697
MIR148B_ENSG00000199122.1	1018.21	-0.601339	0.217396	-2.7661	0.00567317	0.0972183
MIR20B_ENSG00000207710.1	128.456	-0.516872	0.18804	-2.74873	0.00598267	0.0972183
MIR324_ENSG00000199053.1	128.768	-0.504065	0.202844	-2.48499	0.0129555	0.165596
MIR126_ENSG00000199161.1	10635.7	-0.469396	0.189795	-2.47317	0.0133921	0.165596
MIR374A_ENSG00000199168.1	778.626	-0.54821	0.21684	-2.52817	0.0114657	0.165596
MIR221_ENSG00000207870.1	873.572	-0.577392	0.22875	-2.52412	0.0115989	0.165596
MIR301A_ENSG00000207996.1	167.043	-0.615362	0.24663	-2.49508	0.0125927	0.165596
MIR22HG_ENSG00000186594.8	24668.1	0.368716	0.15591	2.36492	0.0180338	0.195366
MIR30E_ENSG00000198974.1	8479	-0.425128	0.178667	-2.37944	0.017339	0.195366
MIR190A_ENSG00000211137.1	71.0147	-0.490051	0.22739	-2.15511	0.0311531	0.269994
MIR3163_ENSG00000266423.1	31.2111	0.484426	0.222918	2.17311	0.0297717	0.269994
MIR106B_ENSG00000208036.1	14484.7	-0.367864	0.177287	-2.07496	0.0379905	0.308673
MIR345_ENSG00000198984.1	24.7131	0.813	0.42412	1.91691	0.0552491	0.343948
MIRLET7C_ENSG00000199030.1	97.7744	0.461487	0.247821	1.86218	0.0625784	0.343948
MIRLET7D_ENSG00000199133.1	4101.41	0.298514	0.158561	1.88265	0.0597482	0.343948
MIR183_ENSG00000207691.1	6855.16	-0.424646	0.221833	-1.91426	0.0555867	0.343948
MIR320A_ENSG00000208037.1	8069.32	-0.32847	0.177889	-1.84649	0.064821	0.343948
MIR142_ENSG00000265206.2	3831.01	-0.426333	0.215638	-1.97708	0.0480327	0.343948
MIR331_ENSG00000199172.1	118.393	-0.386979	0.235726	-1.64165	0.100663	0.4545
MIR223_ENSG00000207939.1	178.228	-0.480293	0.293048	-1.63896	0.101222	0.4545
MIR191_ENSG00000207605.1	116725	0.260913	0.165158	1.57978	0.114157	0.48125
MIR210_ENSG00000199038.1	473.364	-0.312531	0.199594	-1.56583	0.117388	0.484457
MIR584_ENSG00000207714.1	3557.91	-0.337711	0.220019	-1.53492	0.124804	0.499216
MIR3912_ENSG00000264249.1	64.1458	-0.378263	0.247728	-1.52693	0.126778	0.499429
MIR185_ENSG00000208023.1	1344.16	-0.285285	0.194941	-1.46344	0.143347	0.53243
MIR192_ENSG00000207648.1	31858.6	-0.288531	0.20484	-1.40857	0.158963	0.551691
MIR93_ENSG00000207757.1	13582.6	-0.218037	0.15437	-1.41243	0.157823	0.551691
MIR92B_ENSG00000271748.1	15118.4	0.271592	0.190298	1.42719	0.153524	0.551691
MIR16-1_ENSG00000208006.1	38.2147	-0.296851	0.217284	-1.36619	0.17188	0.579925
MIR4685_ENSG00000264610.1	45.3323	0.374162	0.278252	1.34469	0.178727	0.579925
MIR186_ENSG00000207721.1	12936.3	-0.194763	0.149366	-1.30393	0.192257	0.581243
MIR182_ENSG00000207990.1	167060	0.356282	0.272551	1.30721	0.191141	0.581243
MIR148A_ENSG00000199085.1	14807	-0.258462	0.212396	-1.21689	0.223647	0.599467
MIR574_ENSG00000207944.1	32.5806	-0.409419	0.331205	-1.23615	0.216402	0.599467
MIR328_ENSG00000207948.1	75.8534	0.36132	0.286982	1.25903	0.208018	0.599467
MIR1468_ENSG00000222532.1	45.1707	0.300074	0.245991	1.21985	0.22252	0.599467
MIR181C_ENSG00000207613.1	134.622	-0.306267	0.258917	-1.18288	0.236858	0.610084
MIR651_ENSG00000207628.1	31.675	-0.291829	0.244115	-1.19546	0.231908	0.610084
MIR28_ENSG00000207651.1	1406.55	0.19609	0.166653	1.17664	0.239341	0.610084
MIR425_ENSG00000199032.1	3554.53	-0.162641	0.140935	-1.15401	0.248496	0.62478
MIR361_ENSG00000199051.1	119.476	-0.208698	0.192297	-1.08529	0.277793	0.62478
MIR181A2_ENSG00000207595.1	241.551	-0.17894	0.169084	-1.05829	0.289924	0.62478
MIR589_ENSG00000207973.1	103.1	-0.208245	0.197564	-1.05406	0.291853	0.62478
MIR140_ENSG00000208017.1	5582.78	-0.18243	0.168411	-1.08325	0.278699	0.62478
MIR143_ENSG00000208035.1	2694.67	-0.353264	0.327492	-1.0787	0.280724	0.62478
MIR374B_ENSG00000212027.1	62.4365	-0.337154	0.2972	-1.13443	0.256613	0.62478
MIR18B_ENSG00000239594.2	44.7439	-0.247011	0.221603	-1.11466	0.264998	0.62478
MIR3613_ENSG00000264864.1	92.1217	-0.293414	0.278291	-1.05434	0.291726	0.62478
MIR132_ENSG00000267200.1	46.4434	0.287686	0.251568	1.14357	0.252802	0.62478
MIR219-1_ENSG00000199036.1	48.5111	0.231678	0.223381	1.03714	0.29967	0.633448
MIR30D_ENSG00000199153.1	19201.1	-0.132162	0.13925	-0.949094	0.342573	0.659194
MIR15B_ENSG00000207779.1	2124.03	-0.144952	0.152479	-0.950639	0.341788	0.659194
MIR30A_ENSG00000207827.1	384.09	-0.408819	0.4242	-0.963741	0.335176	0.659194
MIR877_ENSG00000216101.1	121.512	0.184376	0.193944	0.950667	0.341773	0.659194
MIR197_ENSG00000207709.2	175.699	0.215589	0.231814	0.930008	0.352367	0.66388
MIR181D_ENSG00000207585.1	33.28	0.205357	0.227641	0.902108	0.366999	0.684307
MIR363_ENSG00000207572.1	8594.86	-0.159134	0.187067	-0.850678	0.394948	0.699673
MIR10B_ENSG00000207744.1	70.5509	-0.202104	0.23926	-0.844706	0.398275	0.699673
MIR486_ENSG00000221035.1	58097.5	0.207586	0.24176	0.858644	0.390537	0.699673
MIR5189_ENSG00000263456.1	93.0825	0.303967	0.358458	0.847987	0.396445	0.699673
MIR296_ENSG00000268649.2	58.9683	0.238425	0.295921	0.805704	0.420414	0.723891
MIR532_ENSG00000207758.1	10544.2	-0.132207	0.168359	-0.785271	0.432294	0.739295
MIRLET7A2_ENSG00000198975.1	34.4857	0.202236	0.268847	0.752235	0.45191	0.746687
MIR548K_ENSG00000221333.1	116.984	-0.160765	0.214592	-0.749168	0.453756	0.746687
MIR1180_ENSG00000221540.1	91.2067	-0.145752	0.207987	-0.700774	0.483444	0.777505
MIR3605_ENSG00000266239.1	48.8253	0.165509	0.239063	0.692324	0.488734	0.777505
MIR3676_ENSG00000266638.1	66.0802	-0.190881	0.271985	-0.701807	0.4828	0.777505
MIR98_ENSG00000271886.1	8620.5	0.137506	0.206804	0.664911	0.506107	0.787952
MIR146A_ENSG00000253522.2	431.657	-0.132068	0.200684	-0.658089	0.510481	0.789679
MIR26B_ENSG00000199121.2	16570.9	-0.0899326	0.144134	-0.623951	0.53266	0.813863
MIR4677_ENSG00000265201.1	111.302	-0.117083	0.188849	-0.619979	0.535272	0.813863
MIR27A_ENSG00000207808.1	229.61	-0.11664	0.200581	-0.58151	0.560897	0.823916
MIR607_ENSG00000207976.1	56.5863	0.130825	0.221904	0.589556	0.555488	0.823916
MIR629_ENSG00000207965.1	616.099	-0.10617	0.187757	-0.565464	0.571758	0.830486
MIR501_ENSG00000211538.1	922.351	0.129998	0.228082	0.569963	0.568703	0.830486
MIR342_ENSG00000199082.1	158.418	-0.0994235	0.183934	-0.540541	0.588824	0.8405
MIR101-1_ENSG00000199135.1	34.1874	0.121281	0.231697	0.523446	0.600664	0.8405
MIR222_ENSG00000207725.1	74.7506	-0.0919953	0.178279	-0.516018	0.605842	0.8405
MIR190B_ENSG00000215938.1	23.7062	-0.132441	0.257304	-0.514728	0.606743	0.8405
MIR663A_ENSG00000227195.4	36.8115	0.143984	0.275183	0.523231	0.600813	0.8405
MIR339_ENSG00000199023.1	78.6605	0.119307	0.240742	0.49558	0.620191	0.848682
MIR29B1_ENSG00000226380.3	44.603	-0.126743	0.263756	-0.480532	0.630849	0.854275
MIRLET7G_ENSG00000199150.1	20126.1	-0.0837584	0.187748	-0.446122	0.655509	0.855777
MIR146B_ENSG00000202569.2	1466.8	0.0711663	0.16258	0.437731	0.661581	0.855777
MIR500A_ENSG00000207785.1	475.39	-0.0722953	0.164432	-0.439668	0.660178	0.855777
MIR17HG_ENSG00000215417.6	53968.3	0.081434	0.177023	0.46002	0.645502	0.855777
MIR744_ENSG00000266297.1	109.355	-0.0680857	0.164942	-0.412786	0.679763	0.870633
MIR454_ENSG00000211514.1	1053.64	-0.0761349	0.211618	-0.359775	0.719015	0.89021
MIR27B_ENSG00000207864.1	1780.13	0.0573449	0.164668	0.348245	0.727656	0.896638
MIRLET7I_ENSG00000199179.1	128784	0.0359622	0.15156	0.23728	0.81244	0.928268
MIR421_ENSG00000202566.2	859.621	0.0326327	0.138387	0.235807	0.813583	0.928268
MIR99A_ENSG00000207638.1	31.2788	0.0833147	0.317865	0.262107	0.793239	0.928268
MIR92A2_ENSG00000208034.1	2499.55	0.0448105	0.174635	0.256595	0.797492	0.928268
MIR151A_ENSG00000254324.1	6012.7	0.0388022	0.164945	0.235244	0.81402	0.928268
MIR25_ENSG00000207547.1	218847	0.0269234	0.140184	0.192058	0.847697	0.935662
MIR130A_ENSG00000208009.1	2438.31	0.0423774	0.231305	0.18321	0.854633	0.936973
MIR3940_ENSG00000266722.1	144.837	-0.0391241	0.241158	-0.162234	0.871122	0.939799
MIR155HG_ENSG00000234883.2	91.0579	0.0231903	0.191862	0.12087	0.903794	0.95523
MIR100_ENSG00000207994.1	834.316	-0.0362393	0.423617	-0.0855474	0.931826	0.969099
MIR874_ENSG00000216009.1	36.0731	-0.0251437	0.285792	-0.0879789	0.929893	0.969099
MIR576_ENSG00000207988.1	51.3908	0.0226953	0.300587	0.0755033	0.939814	0.96965
MIR503HG_ENSG00000223749.3	338.854	0.020925	0.27356	0.0764912	0.939028	0.96965
MIR4326_ENSG00000266104.1	27.2789	0.0243931	0.390746	0.0624271	0.950223	0.976513
MIR769_ENSG00000211580.1	73.0219	-0.0116758	0.221524	-0.0527068	0.957965	0.980595
MIR942_ENSG00000215930.1	50.4949	-0.00602991	0.244385	-0.0246738	0.980315	0.9841
MIR16-2_ENSG00000198987.1	183.402	0.00376108	0.229284	0.0164036	0.986912	0.986912
MIR375_ENSG00000198973.2	16.8171	0.0541437	0.272108	0.198979	0.842279	NA
MIR340_ENSG00000198995.1	5.18165	-0.43658	0.38674	-1.12887	0.258952	NA
MIR107_ENSG00000198997.1	8.7374	-0.114652	0.36556	-0.313635	0.753798	NA
MIR103A2_ENSG00000199024.1	1.68529	-0.354482	0.416211	-0.851688	0.394387	NA
MIR378A_ENSG00000199047.1	5.76499	-0.531	0.397065	-1.33731	0.181121	NA
MIR26A1_ENSG00000199075.1	7.11241	0.963523	0.376538	2.5589	0.0105004	NA
MIR326_ENSG00000199090.1	7.04594	0.147409	0.375148	0.392937	0.694366	NA
MIR411_ENSG00000199109.2	0.967147	-0.487284	0.368626	-1.32189	0.186204	NA
MIRLET7A1_ENSG00000199165.2	18.183	-0.0503964	0.329821	-0.152799	0.878557	NA
MIR582_ENSG00000202601.2	7.64513	-0.425807	0.375478	-1.13404	0.256778	NA
MIR23B_ENSG00000207563.1	16.0776	-0.332579	0.320001	-1.0393	0.298663	NA
MIR199B_ENSG00000207581.1	2.51185	-0.403855	0.423212	-0.954262	0.339951	NA
MIR215_ENSG00000207590.1	6.79121	-0.0868887	0.383701	-0.226449	0.820852	NA
MIR106A_ENSG00000207602.1	11.2285	-0.0043559	0.424037	-0.0102725	0.991804	NA
MIR193A_ENSG00000207614.1	2.13627	-0.187775	0.409154	-0.458935	0.646281	NA
MIR641_ENSG00000207631.1	4.8104	-0.676894	0.408671	-1.65633	0.0976552	NA
MIR505_ENSG00000207633.1	9.12439	0.26995	0.39161	0.689333	0.490614	NA
MIR499A_ENSG00000207635.1	3.33129	0.49704	0.421518	1.17917	0.238332	NA
MIR153-1_ENSG00000207647.1	1.92214	-0.0174016	0.42409	-0.0410328	0.96727	NA
MIR570_ENSG00000207650.1	2.13221	0.0136483	0.424716	0.0321352	0.974364	NA
MIR128-1_ENSG00000207654.1	10.3108	0.16783	0.320721	0.52329	0.600772	NA
MIR184_ENSG00000207695.1	17.1639	0.910083	0.331214	2.74772	0.00600108	NA
MIR659_ENSG00000207696.1	13.6948	-0.766822	0.302047	-2.53875	0.011125	NA
MIR141_ENSG00000207708.1	9.44326	-0.433478	0.357577	-1.21226	0.225411	NA
MIR627_ENSG00000207712.1	5.56853	-0.00934839	0.384887	-0.0242887	0.980622	NA
MIR590_ENSG00000207741.1	12.3489	-0.421683	0.368218	-1.1452	0.252127	NA
MIR130B_ENSG00000207751.1	13.2522	-0.24083	0.283145	-0.850554	0.395017	NA
MIR580_ENSG00000207756.1	14.2697	-0.84402	0.300121	-2.81226	0.00491942	NA
MIR188_ENSG00000207768.1	1.93295	-0.12938	0.424663	-0.304666	0.760621	NA
MIR542_ENSG00000207784.1	12.4168	-0.266124	0.328773	-0.809445	0.418259	NA
MIR26A2_ENSG00000207789.1	7.14023	-0.049378	0.351065	-0.140652	0.888145	NA
MIR33B_ENSG00000207839.1	12.7339	-0.645027	0.349238	-1.84696	0.0647534	NA
MIR196A2_ENSG00000207924.1	3.86704	-0.140039	0.410132	-0.341448	0.732767	NA
MIR152_ENSG00000207947.1	9.48902	-0.226518	0.305122	-0.742386	0.457854	NA
MIR624_ENSG00000207952.1	13.6722	-0.33311	0.283838	-1.17359	0.240559	NA
MIR30C1_ENSG00000207962.1	5.58155	-0.0363587	0.371612	-0.0978404	0.922059	NA
MIR628_ENSG00000207964.1	15.0123	0.452735	0.338211	1.33862	0.180696	NA
MIR125B1_ENSG00000207971.1	1.13955	0.737272	0.377868	1.95114	0.0510408	NA
MIR23A_ENSG00000207980.1	21.0481	-0.0468766	0.424588	-0.110405	0.912088	NA
MIR503_ENSG00000208005.1	10.4141	0.17178	0.320451	0.536058	0.591919	NA
MIR338_ENSG00000211563.2	2.05546	0.259985	0.418452	0.621303	0.5344	NA
MIR766_ENSG00000211578.1	11.5526	0.161961	0.323035	0.501372	0.616109	NA
MIR550A3_ENSG00000212024.2	3.7265	-0.115169	0.424319	-0.271421	0.786067	NA
MIR301B_ENSG00000212102.1	4.02848	-0.215763	0.42333	-0.50968	0.610276	NA
MIR450B_ENSG00000216001.1	13.8795	-0.230449	0.354239	-0.650545	0.51534	NA
MIR937_ENSG00000216090.1	9.45051	-0.0908826	0.342412	-0.265419	0.790687	NA
MIR1224_ENSG00000221120.1	13.6943	-0.307373	0.359173	-0.85578	0.392119	NA
MIR548E_ENSG00000221214.1	14.9996	0.194802	0.291336	0.66865	0.503718	NA
MIR548L_ENSG00000221230.1	11.5165	0.260271	0.319156	0.815497	0.414788	NA
MIR1284_ENSG00000221264.1	1.81982	0.278691	0.420658	0.662513	0.507642	NA
MIR1228_ENSG00000221365.1	1.73245	0.877099	0.404815	2.16667	0.0302603	NA
MIR1301_ENSG00000221445.1	4.75649	0.665351	0.419636	1.58554	0.112843	NA
MIR1226_ENSG00000221585.1	13.3037	-0.259469	0.300631	-0.86308	0.388093	NA
MIR1249_ENSG00000221598.1	11.3939	1.01246	0.349028	2.90079	0.00372218	NA
MIR548J_ENSG00000221760.1	4.0632	0.319581	0.424116	0.753521	0.451137	NA
MIR194-2_ENSG00000229719.2	19.122	0.269535	0.29773	0.905301	0.365306	NA
MIR205HG_ENSG00000230937.5	5.13806	0.0910749	0.402401	0.226328	0.820946	NA
MIR1976_ENSG00000238705.1	15.9184	0.0935054	0.369652	0.252955	0.800303	NA
MIR3150B_ENSG00000245080.4	21.3805	0.753266	0.329967	2.28286	0.0224389	NA
MIR449C_ENSG00000251856.1	2.89699	0.532705	0.42018	1.2678	0.204869	NA
MIR2276_ENSG00000252695.1	1.61947	0.0758401	0.424728	0.178562	0.858282	NA
MIR4753_ENSG00000263439.1	3.89256	0.498305	0.40726	1.22356	0.221119	NA
MIR3135B_ENSG00000263649.1	1.57033	-0.422433	0.415905	-1.0157	0.309774	NA
MIR4662B_ENSG00000263735.1	0.949863	-0.532744	0.384435	-1.38579	0.165812	NA
MIR4727_ENSG00000263791.1	2.04035	-0.123783	0.420083	-0.294663	0.768251	NA
MIR4635_ENSG00000263834.1	0.811191	0.282622	0.342284	0.825693	0.408978	NA
MIR5000_ENSG00000263909.1	12.0091	-0.192428	0.331948	-0.579694	0.562121	NA
MIR4672_ENSG00000263979.1	1.72734	-0.413012	0.422169	-0.978309	0.327922	NA
MIR4712_ENSG00000264109.1	0.859572	-0.046522	0.376933	-0.123422	0.901773	NA
MIR3928_ENSG00000264141.1	4.03444	0.360153	0.411479	0.875265	0.38143	NA
MIR3127_ENSG00000264157.1	8.4136	0.570599	0.391113	1.45891	0.14459	NA
MIR3922_ENSG00000264295.1	6.18119	0.0413249	0.366843	0.11265	0.910308	NA
MIR548AT_ENSG00000264314.1	7.52667	1.14554	0.410866	2.78812	0.00530145	NA
MIR548AL_ENSG00000264402.1	1.29699	-0.229113	0.379474	-0.603764	0.546	NA
MIR3913-2_ENSG00000264405.1	6.20162	0.109586	0.415611	0.263674	0.792031	NA
MIR4714_ENSG00000264480.1	3.82277	0.00710527	0.390839	0.0181795	0.985496	NA
MIR5706_ENSG00000264536.1	2.63986	-0.800224	0.421424	-1.89886	0.0575834	NA
MIR3159_ENSG00000264603.1	4.30801	0.028323	0.421071	0.0672642	0.946371	NA
MIR3173_ENSG00000264607.1	2.93878	-0.337627	0.419254	-0.805305	0.420644	NA
MIR4504_ENSG00000264712.1	16.347	-0.0542156	0.306488	-0.176893	0.859592	NA
MIR3117_ENSG00000264720.1	1.81545	-0.510398	0.38963	-1.30996	0.190211	NA
MIR4511_ENSG00000264737.1	8.36713	0.197537	0.382106	0.516969	0.605178	NA
MIR4772_ENSG00000264764.1	15.3075	-0.287606	0.411552	-0.698834	0.484656	NA
MIR4637_ENSG00000264792.1	1.18767	-0.263845	0.38542	-0.684565	0.493619	NA
MIR5009_ENSG00000264796.1	4.0435	0.211151	0.424462	0.497455	0.618869	NA
MIR5696_ENSG00000264857.1	3.87559	-0.621142	0.404802	-1.53443	0.124923	NA
MIR4474_ENSG00000264941.1	2.40026	-0.00295197	0.424673	-0.00695117	0.994454	NA
MIR5094_ENSG00000264966.1	4.20122	0.117381	0.406478	0.288776	0.772753	NA
MIR3691_ENSG00000265083.1	19.5175	0.0696892	0.252506	0.27599	0.782556	NA
MIR3942_ENSG00000265102.1	6.01028	-0.468539	0.389381	-1.20329	0.228864	NA
MIR5003_ENSG00000265160.1	4.85155	0.389891	0.400508	0.973492	0.330309	NA
MIR3202-1_ENSG00000265176.1	2.23519	-0.11089	0.42235	-0.262554	0.792894	NA
MIR3136_ENSG00000265355.1	2.95543	-0.205615	0.424681	-0.484163	0.62827	NA
MIR4999_ENSG00000265390.1	4.59539	-0.313424	0.415629	-0.754096	0.450791	NA
MIR3944_ENSG00000265395.1	2.94144	-0.00966058	0.414376	-0.0233136	0.9814	NA
MIR3128_ENSG00000265396.1	3.5179	0.43927	0.40774	1.07733	0.281333	NA
MIR3121_ENSG00000265435.1	2.19688	0.677957	0.402688	1.68358	0.0922632	NA
MIR5690_ENSG00000265527.1	2.22873	0.0587047	0.421383	0.139314	0.889202	NA
MIR3143_ENSG00000265565.1	6.58001	-0.326824	0.377648	-0.865422	0.386807	NA
MIR5010_ENSG00000265611.1	19.9021	-0.129222	0.289707	-0.446045	0.655565	NA
MIR3939_ENSG00000265828.1	5.6577	0.331457	0.386821	0.856874	0.391514	NA
MIR4516_ENSG00000265867.1	7.89323	0.188596	0.387504	0.486694	0.626475	NA
MIR4659B_ENSG00000266038.1	5.28316	0.194278	0.389046	0.49937	0.617519	NA
MIR4661_ENSG00000266194.1	1.9289	-0.295306	0.42437	-0.695869	0.486511	NA
MIR3176_ENSG00000266235.1	11.1438	0.0773392	0.35996	0.214855	0.82988	NA
MIR3909_ENSG00000266320.1	4.16948	-0.110099	0.416244	-0.264506	0.79139	NA
MIR4503_ENSG00000266327.1	3.662	0.352927	0.411686	0.857273	0.391294	NA
MIR3157_ENSG00000266407.1	3.01952	-0.401682	0.421526	-0.952924	0.340629	NA
MIR3196_ENSG00000266463.1	10.931	-0.113749	0.375845	-0.30265	0.762157	NA
MIR4742_ENSG00000266618.1	5.7765	-0.17596	0.374931	-0.469312	0.638846	NA
MIR4642_ENSG00000266619.1	1.28947	-0.186986	0.389337	-0.480268	0.631037	NA
MIR5695_ENSG00000266721.1	12.8789	-0.161588	0.381676	-0.423364	0.67203	NA
MIR4646_ENSG00000266776.1	5.8909	-0.131257	0.377172	-0.348004	0.727837	NA
MIR4482-1_ENSG00000266852.1	11.049	-0.0809769	0.404492	-0.200194	0.841329	NA
MIR145_ENSG00000269936.2	1.11817	-0.293418	0.388342	-0.755568	0.449908	NA
MIR4466_ENSG00000271899.1	2.22544	-0.844409	0.419382	-2.01346	0.0440661	NA
MIR502_ENSG00000272080.1	4.59532	-0.0507891	0.4018	-0.126404	0.899412	NA
