# Supplementary material for: Erythrocyte microRNA sequencing reveals differential expression in relapsing-remitting multiple sclerosis
Source: BMC Med Genomics. 2018 May 21;11:48. doi: 10.1186/s12920-018-0365-7 (PMC5963124; doi:10.1186/s12920-018-0365-7)
Supplement: Supplementary file 2 — Table S2. Erythrocyte purity determined by flow cytometry (n = 10). Data is shown as mean percent positive events out of 20,000 events. (XLSX 12 kb) [file 12920_2018_365_MOESM2_ESM.xlsx]

## Sheet: Sheet1
Supplementary Table 1: Erythrocyte purity determined by flowcytometry (n = 10).
Mean positive events (%) out of 20000 events
Cell Type	Marker	Mean (%)	SD (%)
Erythrocytes	CD235a	98.55	1.86132
Reticulocytes	CD71	0.11	0.07
Leukocytes	CD45	0.236	0.293367
Platelets	CD41b	0.31	0.668506
SD - standard deviation of the mean
